# Supplementary material for: Interaction of Laurusides 1 and 2 with the 3C-like Protease (Mpro) from Wild-Type and Omicron Variant of SARS-CoV-2: A Molecular Dynamics Study
Source: Int J Mol Sci. 2023 Mar 14;24(6):5511. doi: 10.3390/ijms24065511 (PMC10054487; doi:10.3390/ijms24065511)
Supplement: Supplementary file 1 [file ijms-24-05511-s001.zip]

Archive with 1 entries (1 files):
- ijms-2267219-supplementary.pdf
